# Supplementary material for: A bHLH transcription factor, SlbHLH96, promotes drought tolerance in tomato
Source: Hortic Res. 2022 Sep 6;9:uhac198. doi: 10.1093/hr/uhac198 (PMC9714257; doi:10.1093/hr/uhac198)
Supplement: supp_data_uhac198 [file supp_data_uhac198.zip]

Archive with 1 entries (1 files):
- SlbHLH96_Supplementary_8-22-2022 V3.docx
